# Supplementary material for: Prevalence of Vibrio spp. in Seafood from German Supermarkets and Fish Markets
Source: Foods. 2024 Dec 10;13(24):3987. doi: 10.3390/foods13243987 (PMC11675752; doi:10.3390/foods13243987)
Supplement: Supplementary file 1 [file foods-13-03987-s001.zip]

Archive with 1 entries (1 files):
- foods-3300462-supplementary.pdf
